# Supplementary material for: Enhancing the Signature Rose Aroma of Kluyveromyces marxianus-Fermented Milk Beer via Adaptive Laboratory Evolution
Source: Foods. 2026 Jan 8;15(2):229. doi: 10.3390/foods15020229 (PMC12840503; doi:10.3390/foods15020229)
Supplement: Supplementary file 1 [file foods-15-00229-s001.zip]

Archive with 1 entries (1 files):
- foods-4057718-supplementary.pdf
